# Supplementary material for: Structural characterization of a novel human adeno-associated virus capsid with neurotropic properties
Source: Nat Commun. 2020 Jun 30;11:3279. doi: 10.1038/s41467-020-17047-1 (PMC7327033; doi:10.1038/s41467-020-17047-1)
Supplement: Supplementary file 4 — Source Data [file 41467_2020_17047_MOESM4_ESM.xlsx]

## Sheet: Figure 2
Figure 2b	AAV2	AAVv66
	8.39	65.5
	3.53	74.1
	3.79	64.2

## Sheet: Figure 3
Figure 3c	CA1			CA2			CA3			CA4			DG			CC			CTX
	77.3617	45.4264	70.7576	19.5393	20.713	40.2523	16.9814	22.3589	44.647	21.7328	8.93058	6.55598	21.9717	16.092	6.49481	7.18517	18.3009	5.2407	90.3548	83.1684	74.2864
Figure 3d	CA1			CA2			CA3			CA4			DG			CC			CTX
	0.464024	0.820353	1.86667	25.0883	25.1	11.7496	55	31.962	26.6244	20.0237	30.578	18.2677	17.9578	20.625	54.4967	1.411	9.88636	4.82143	3.86059	3.43689	3.28261
Figure 3g	CA1			CA2			CA3			CA4			DG			CC			CTX
	5.35766	2.54338	7.01848	14.2345	13.6277	7.69358	8.52346	26.1121	29.0268	36.9493	13.4887	24.2475	39.0674	32.6397	48.746	4.39701	17.7531	26.8772	0.531986	0.00412229	4.35287
Figure 3h	CA1			CA2			CA3			CA4			DG			CC			CTX
	3.41429	2.26054	1.37324	4.54892	7.2976	7.83784	3.91728	2.69287	2.78622	0.674545	0.420872	0.211719	1.67416	0.570236	0.835784	1.82376	13.4416	2.20441	0.022011	2.13227	0.503667
Figure 3k	CA1			CA2			CA3			CA4			DG			CC			CTX
	1.95608	1.02153	11.3044	6.68469	10.9146	10.3566	16.4232	22.0258	29.3565	38.5416	28.0715	33.6979	41.818	27.522	48.4667	0.545089	9.1394	13.2694	0.984936	1.05683	3.7804
Figure 3l	CA1			CA2			CA3			CA4			DG			CC			CTX
	9.86395	6.51474	4.23123	10.3747	23.3716	3.54943	4.55445	9.6088	5.78192	4.40171	3.61502	7.49717	1.32546	3.936	2.93307	1.94298	7.34767	4.7957	2.87234	1.86436	0.755556
Figure 3o	CA1			CA2			CA3			CA4			DG			CC			CTX
	3.67501	3.13601	1.92938	7.76451	6.87502	5.18869	4.58431	3.53232	5.98698	1.76862	3.82481	4.64441	1.02719	2.97426	3.16335	19.9265	67.2125	30.8387	6.74362	11.5656	9.87522
Figure 3p	CA1			CA2			CA3			CA4			DG			CC			CTX
	0.236667	0.00613281	3.08254	2.18377	0.011779	1.5125	0.058769	0.005036	0.133429	0	1.18233	1.93498	0.0011791	2.42268	9.61228	0.354762	7.34118	11.2308	0.486807	8.15385	7.34234

## Sheet: Figure 4ab
	Temperature	Figure 4a data	Figure 4b data		Temperature	Figure 4a data	Figure 4b data		Temperature	Figure 4a data	Figure 4b data		Temperature	Figure 4a data	Figure 4b data		Temperature	Figure 4a data	Figure 4b data		Temperature	Figure 4a data	Figure 4b data		Temperature	Figure 4a data	Figure 4b data		Temperature	Figure 4a data	Figure 4b data
2_pH7	25.0012	0.173858	0.00428967	2_pH6	25.0012	0.312831	0.0896496	2_pH5	25.0012	0.233613	0.436754	2_pH4	25.0012	0.0227818	0.644313	66_pH7	25.0012	0.0528185	0.0908742	66_pH6	25.0012	0.407349	0.217126	66_pH5	25.0012	0.507863	1	66_pH4	25.0012	0.204968	1
	25.4001	0.151191	0.00253875		25.4001	0.331298	0.0834406		25.4001	0.181458	0.414477		25.4001	0.0260033	0.609445		25.4001	0.0833819	0.0876769		25.4001	0.379604	0.209017		25.4001	0.50362	0.976085		25.4001	0.169249	0.985494
	25.7989	0.153996	0.000712309		25.7989	0.315484	0.0805362		25.7989	0.178445	0.412774		25.7989	0.00562072	0.595951		25.7989	0.067086	0.0834369		25.7989	0.331826	0.20347		25.7989	0.398477	0.95371		25.7989	0.156631	0.974922
	26.1978	0.138603	0.00152212		26.1978	0.264233	0.0806067		26.1978	0.143197	0.412298		26.1978	0.0214277	0.599071		26.1978	0.0732325	0.084278		26.1978	0.269433	0.201161		26.1978	0.351275	0.948315		26.1978	0.164395	0.9631
	26.5966	0.105301	0.000740463		26.5966	0.267574	0.0811859		26.5966	0.147911	0.410275		26.5966	0.0137497	0.597734		26.5966	0.054192	0.0841976		26.5966	0.298072	0.198244		26.5966	0.336399	0.936127		26.5966	0.11547	0.979422
	26.9955	0.116018	0.000687481		26.9955	0.217327	0.0811381		26.9955	0.152709	0.407715		26.9955	0.0300888	0.597024		26.9955	0.0445622	0.083734		26.9955	0.21925	0.196138		26.9955	0.321154	0.938771		26.9955	0.078607	0.999185
	27.3943	0.113535	0.000562804		27.3943	0.223183	0.0801031		27.3943	0.0961883	0.407756		27.3943	0.0313931	0.598065		27.3943	0.0604858	0.0829856		27.3943	0.21768	0.195345		27.3943	0.317934	0.946044		27.3943	0.0790319	0.997617
	27.7932	0.120477	0.000193695		27.7932	0.192046	0.0795696		27.7932	0.174358	0.405534		27.7932	0.0423604	0.600279		27.7932	0.0461851	0.0812432		27.7932	0.19928	0.195565		27.7932	0.291134	0.953102		27.7932	0.0973701	0.994741
	28.192	0.0953214	0		28.192	0.204731	0.0793965		28.192	0.123606	0.404876		28.192	0.0603423	0.606946		28.192	0.0288344	0.0817651		28.192	0.200449	0.197148		28.192	0.343438	0.957851		28.192	0.129121	0.987617
	28.5909	0.0911286	0.000101792		28.5909	0.202299	0.0792929		28.5909	0.133556	0.403519		28.5909	0.0600843	0.611484		28.5909	0.0291017	0.080581		28.5909	0.214884	0.198267		28.5909	0.339666	0.963097		28.5909	0.162369	0.979599
	28.9897	0.0946412	0.000118881		28.9897	0.216144	0.0794172		28.9897	0.119729	0.405516		28.9897	0.0511109	0.620468		28.9897	0.007728	0.0791585		28.9897	0.192383	0.198848		28.9897	0.3713	0.964287		28.9897	0.168472	0.965976
	29.3886	0.0680337	0.000329013		29.3886	0.189198	0.0799201		29.3886	0.11783	0.40639		29.3886	0.0822566	0.628572		29.3886	0.0297831	0.07847		29.3886	0.202762	0.199694		29.3886	0.376766	0.967224		29.3886	0.148208	0.957991
	29.7874	0.0621355	0.00049959		29.7874	0.197563	0.0798428		29.7874	0.0714684	0.406261		29.7874	0.0799422	0.641843		29.7874	0.0433361	0.078064		29.7874	0.12059	0.200073		29.7874	0.409942	0.962115		29.7874	0.151721	0.949938
	30.1863	0.0764819	0.000934186		30.1863	0.191102	0.0796723		30.1863	0.114607	0.407854		30.1863	0.0743622	0.65865		30.1863	0.0263974	0.0771615		30.1863	0.199431	0.201181		30.1863	0.352408	0.963365		30.1863	0.135728	0.937447
	30.5852	0.0770073	0.00126818		30.5852	0.218147	0.0797732		30.5852	0.0753116	0.407281		30.5852	0.0671693	0.675178		30.5852	0.0117691	0.0773715		30.5852	0.139552	0.201921		30.5852	0.353732	0.959828		30.5852	0.156317	0.931572
	30.984	0.0573227	0.00174888		30.984	0.194191	0.0802093		30.984	0.0927896	0.407955		30.984	0.0705488	0.694422		30.984	0.0240318	0.0774797		30.984	0.161432	0.202586		30.984	0.374001	0.954028		30.984	0.119972	0.923255
	31.3829	0.0559235	0.00205183		31.3829	0.178222	0.0806285		31.3829	0.125411	0.41205		31.3829	0.06133	0.714217		31.3829	0.0463898	0.0772008		31.3829	0.141271	0.202171		31.3829	0.324911	0.951035		31.3829	0.138042	0.910422
	31.7817	0.0376288	0.0028623		31.7817	0.17902	0.0805997		31.7817	0.123402	0.409388		31.7817	0.0805569	0.740456		31.7817	0.0231382	0.0779298		31.7817	0.179512	0.201546		31.7817	0.304879	0.947869		31.7817	0.124886	0.900863
	32.1806	0.0515035	0.00359032		32.1806	0.181005	0.0809002		32.1806	0.140578	0.411748		32.1806	0.0694744	0.763317		32.1806	0.00752461	0.0771821		32.1806	0.141857	0.201258		32.1806	0.30537	0.945143		32.1806	0.129969	0.892291
	32.5794	0.0380321	0.00466087		32.5794	0.199338	0.0805346		32.5794	0.0960893	0.41528		32.5794	0.0583407	0.785711		32.5794	0.0339459	0.0776201		32.5794	0.158206	0.200659		32.5794	0.312184	0.955644		32.5794	0.132103	0.880793
	32.9783	0.0482959	0.00554449		32.9783	0.1823	0.0809383		32.9783	0.115038	0.417441		32.9783	0.0492896	0.809946		32.9783	0.0215003	0.0776603		32.9783	0.151	0.200101		32.9783	0.264952	0.954421		32.9783	0.139981	0.868946
	33.3771	0.0251749	0.00629276		33.3771	0.187684	0.0812691		33.3771	0.125288	0.418096		33.3771	0.0522484	0.834742		33.3771	0	0.077895		33.3771	0.177362	0.19909		33.3771	0.317373	0.944252		33.3771	0.146398	0.855743
	33.776	0.0508146	0.00697803		33.776	0.18553	0.0814839		33.776	0.105408	0.417006		33.776	0.0674837	0.856227		33.776	0.00530828	0.0784		33.776	0.182357	0.198915		33.776	0.256439	0.941062		33.776	0.12439	0.841131
	34.1748	0.0555104	0.00797237		34.1748	0.1814	0.0821153		34.1748	0.106683	0.418374		34.1748	0.0700818	0.879324		34.1748	0.0133349	0.0780199		34.1748	0.151962	0.198873		34.1748	0.244953	0.937466		34.1748	0.117205	0.829769
	34.5737	0.03498	0.00921876		34.5737	0.164832	0.0828025		34.5737	0.100937	0.420652		34.5737	0.0684644	0.900855		34.5737	0.0264764	0.0780573		34.5737	0.165597	0.197654		34.5737	0.274528	0.934961		34.5737	0.165611	0.815703
	34.9726	0.0361436	0.010337		34.9726	0.161683	0.0831742		34.9726	0.0946729	0.423357		34.9726	0.0671188	0.913778		34.9726	0.0177989	0.0780544		34.9726	0.161079	0.196641		34.9726	0.25182	0.928738		34.9726	0.141252	0.801618
	35.3714	0.0195129	0.0114732		35.3714	0.173624	0.0836283		35.3714	0.0947143	0.426304		35.3714	0.0636394	0.92731		35.3714	0.0556234	0.0774358		35.3714	0.13749	0.195733		35.3714	0.241728	0.926105		35.3714	0.125885	0.789036
	35.7703	0.0449344	0.0123623		35.7703	0.175136	0.0835041		35.7703	0.0940236	0.42945		35.7703	0.0810733	0.940749		35.7703	0.0398606	0.0771438		35.7703	0.16049	0.194548		35.7703	0.229302	0.922902		35.7703	0.105368	0.776962
	36.1691	0.0457924	0.0134123		36.1691	0.173403	0.0836237		36.1691	0.0977792	0.432842		36.1691	0.0570354	0.952651		36.1691	0.0470577	0.0766488		36.1691	0.135129	0.193787		36.1691	0.209463	0.921029		36.1691	0.135445	0.76418
	36.568	0.0278045	0.0153007		36.568	0.18057	0.0843861		36.568	0.0839301	0.435631		36.568	0.0544472	0.960592		36.568	0.0447719	0.0777818		36.568	0.173842	0.193085		36.568	0.216786	0.917962		36.568	0.120282	0.750924
	36.9668	0.0321953	0.0167839		36.9668	0.196161	0.0844892		36.9668	0.109329	0.440127		36.9668	0.0646937	0.970901		36.9668	0.0410208	0.079315		36.9668	0.176159	0.192004		36.9668	0.216313	0.916604		36.9668	0.0837769	0.738659
	37.3657	0.0354185	0.0183545		37.3657	0.179382	0.0850363		37.3657	0.0962312	0.445976		37.3657	0.07124	0.973984		37.3657	0.016356	0.080176		37.3657	0.133281	0.188869		37.3657	0.220287	0.917183		37.3657	0.101964	0.728769
	37.7645	0.0334563	0.0205624		37.7645	0.170208	0.0859466		37.7645	0.100742	0.450362		37.7645	0.0624177	0.980573		37.7645	0.0339529	0.0824226		37.7645	0.121583	0.187981		37.7645	0.210395	0.919449		37.7645	0.0936757	0.718018
	38.1634	0.0390892	0.0229035		38.1634	0.146145	0.0871814		38.1634	0.0839907	0.457549		38.1634	0.078388	0.986586		38.1634	0.0334532	0.0837841		38.1634	0.145464	0.186909		38.1634	0.185653	0.913581		38.1634	0.0931044	0.707227
	38.5622	0.0359975	0.0252734		38.5622	0.17909	0.0885041		38.5622	0.120692	0.464511		38.5622	0.059077	0.989898		38.5622	0.0382024	0.0852236		38.5622	0.149318	0.185488		38.5622	0.170163	0.915677		38.5622	0.102249	0.694471
	38.9611	0.0294535	0.028027		38.9611	0.166919	0.0884927		38.9611	0.115009	0.473717		38.9611	0.0356441	0.990639		38.9611	0.0410746	0.0862796		38.9611	0.109496	0.185113		38.9611	0.187011	0.919043		38.9611	0.108431	0.678928
	39.3599	0.0460101	0.0311642		39.3599	0.194584	0.0898744		39.3599	0.107801	0.483192		39.3599	0.0586684	0.995164		39.3599	0.0656417	0.0885614		39.3599	0.149018	0.184227		39.3599	0.20632	0.918794		39.3599	0.11653	0.659989
	39.7588	0.0219859	0.0342961		39.7588	0.169469	0.0909562		39.7588	0.0803987	0.492991		39.7588	0.0492585	0.993365		39.7588	0.0279317	0.0900027		39.7588	0.178979	0.184045		39.7588	0.167014	0.924202		39.7588	0.0991388	0.640535
	40.1577	0.0322517	0.0379246		40.1577	0.162379	0.0907969		40.1577	0.0668841	0.500435		40.1577	0.0314474	0.99699		40.1577	0.0232905	0.0918444		40.1577	0.20305	0.18501		40.1577	0.183091	0.926936		40.1577	0.105912	0.616818
	40.5565	0.0246061	0.0413627		40.5565	0.158882	0.091984		40.5565	0.0966038	0.512247		40.5565	0.0665011	0.998145		40.5565	0.016108	0.0943023		40.5565	0.145457	0.184708		40.5565	0.156612	0.925509		40.5565	0.0988209	0.593186
	40.9554	0.0229873	0.0453662		40.9554	0.149668	0.0927695		40.9554	0.0782459	0.521577		40.9554	0.0344473	1		40.9554	0.0502197	0.0958782		40.9554	0.177701	0.184313		40.9554	0.148488	0.926381		40.9554	0.0908325	0.564034
	41.3542	0	0.0495185		41.3542	0.16122	0.0940014		41.3542	0.0746643	0.533886		41.3542	0.0503185	0.987594		41.3542	0.0398075	0.0989863		41.3542	0.188738	0.184801		41.3542	0.165837	0.925048		41.3542	0.080767	0.537661
	41.7531	0.0123273	0.0542468		41.7531	0.162275	0.0953081		41.7531	0.0325289	0.548184		41.7531	0.0240291	0.979883		41.7531	0.0224013	0.101894		41.7531	0.142609	0.184278		41.7531	0.145327	0.923192		41.7531	0.0777516	0.510181
	42.1519	0.0107143	0.0587915		42.1519	0.173447	0.0961661		42.1519	0.0775024	0.560348		42.1519	0.0305729	0.96268		42.1519	0.0564549	0.104635		42.1519	0.172555	0.183455		42.1519	0.164183	0.920731		42.1519	0.0768655	0.485824
	42.5508	0.0327111	0.0635481		42.5508	0.191653	0.0974195		42.5508	0.0475297	0.5755		42.5508	0.0364129	0.937083		42.5508	0.029211	0.107596		42.5508	0.205122	0.184549		42.5508	0.133924	0.92385		42.5508	0.0691556	0.459173
	42.9496	0.0289838	0.0684366		42.9496	0.16055	0.0993916		42.9496	0.0789414	0.5894		42.9496	0.0294775	0.909672		42.9496	0.0402121	0.110801		42.9496	0.189537	0.183624		42.9496	0.128337	0.919675		42.9496	0.0670151	0.430761
	43.3485	0.0133288	0.0734131		43.3485	0.154582	0.100554		43.3485	0.0450495	0.605699		43.3485	0.0145743	0.872046		43.3485	0.05078	0.114338		43.3485	0.172697	0.184146		43.3485	0.162715	0.91768		43.3485	0.0491735	0.407723
	43.7473	0.0313697	0.078593		43.7473	0.148535	0.101776		43.7473	0.0411033	0.623906		43.7473	0.0376368	0.835346		43.7473	0.0222864	0.11816		43.7473	0.143622	0.184889		43.7473	0.107233	0.916274		43.7473	0.0721381	0.383747
	44.1462	0.0307386	0.0840283		44.1462	0.155527	0.104082		44.1462	0.0326561	0.641857		44.1462	0.0239615	0.792611		44.1462	0.039583	0.121205		44.1462	0.188505	0.184806		44.1462	0.147381	0.912705		44.1462	0.0639972	0.359941
	44.5451	0.0189467	0.08952		44.5451	0.16937	0.104907		44.5451	0.111221	0.662193		44.5451	0.0536773	0.748562		44.5451	0.0263948	0.125063		44.5451	0.152577	0.184101		44.5451	0.167504	0.909343		44.5451	0.0595802	0.339211
	44.9439	0.0447355	0.0946201		44.9439	0.145699	0.10668		44.9439	0.0827233	0.682677		44.9439	0.0322689	0.704431		44.9439	0.054204	0.128714		44.9439	0.174924	0.18409		44.9439	0.119914	0.906214		44.9439	0.0566852	0.319831
	45.3428	0.0148635	0.0996938		45.3428	0.132825	0.108821		45.3428	0.0779127	0.704251		45.3428	0.0406943	0.651649		45.3428	0.039925	0.132135		45.3428	0.199063	0.184972		45.3428	0.161485	0.900669		45.3428	0.100946	0.299899
	45.7416	0.0146133	0.105837		45.7416	0.159004	0.111148		45.7416	0.0559844	0.726331		45.7416	0.0576135	0.6057		45.7416	0.015488	0.135222		45.7416	0.180454	0.185185		45.7416	0.150165	0.899107		45.7416	0.0804929	0.282048
	46.1405	0.0147714	0.111678		46.1405	0.132214	0.113807		46.1405	0.0807252	0.748279		46.1405	0.0334054	0.556352		46.1405	0.0223294	0.139536		46.1405	0.173493	0.185086		46.1405	0.134386	0.891638		46.1405	0.0798475	0.264962
	46.5393	0.013839	0.11785		46.5393	0.121026	0.116998		46.5393	0.0917166	0.771892		46.5393	0.022031	0.510973		46.5393	0.0236299	0.144305		46.5393	0.148467	0.185707		46.5393	0.112797	0.888997		46.5393	0.0429873	0.248714
	46.9382	0.0382252	0.124237		46.9382	0.149776	0.120798		46.9382	0.0870997	0.794722		46.9382	0.0171045	0.467769		46.9382	0.0613942	0.149606		46.9382	0.184952	0.185705		46.9382	0.169926	0.885473		46.9382	0.0793469	0.235476
	47.337	0.0466821	0.131203		47.337	0.147928	0.124091		47.337	0.0725924	0.814251		47.337	0.0356078	0.425672		47.337	0.0338397	0.15462		47.337	0.168682	0.186201		47.337	0.153242	0.87675		47.337	0.0739139	0.221156
	47.7359	0.0386586	0.137935		47.7359	0.173834	0.127695		47.7359	0.0618907	0.838221		47.7359	0.00763432	0.385757		47.7359	0.0536499	0.160166		47.7359	0.202064	0.187165		47.7359	0.138391	0.873398		47.7359	0.120356	0.210198
	48.1347	0.0206855	0.145603		48.1347	0.150889	0.131714		48.1347	0.0568485	0.860917		48.1347	0.00372725	0.347486		48.1347	0.0276451	0.165824		48.1347	0.171223	0.188309		48.1347	0.134887	0.868347		48.1347	0.0788079	0.196958
	48.5336	0.0330787	0.152516		48.5336	0.167297	0.136534		48.5336	0.0988465	0.877088		48.5336	0.0495678	0.312541		48.5336	0.0546815	0.17166		48.5336	0.167343	0.189308		48.5336	0.183651	0.866193		48.5336	0.0879677	0.18517
	48.9324	0.0252182	0.160302		48.9324	0.132836	0.141158		48.9324	0.0752159	0.894018		48.9324	0.0170877	0.279982		48.9324	0.042449	0.178993		48.9324	0.153335	0.191043		48.9324	0.115936	0.859536		48.9324	0.0845824	0.178032
	49.3313	0.029673	0.168865		49.3313	0.158584	0.147007		49.3313	0.0965242	0.906668		49.3313	0.00146196	0.248634		49.3313	0.0576766	0.186341		49.3313	0.206253	0.192448		49.3313	0.148863	0.853842		49.3313	0.0582886	0.169105
	49.7302	0.0171942	0.177471		49.7302	0.101514	0.151891		49.7302	0.0738473	0.925238		49.7302	0.0289132	0.219958		49.7302	0.0703517	0.19337		49.7302	0.148584	0.193979		49.7302	0.155009	0.848762		49.7302	0.0771983	0.158554
	50.129	0.01729	0.18609		50.129	0.135078	0.158221		50.129	0.0389593	0.940503		50.129	0.0256237	0.196281		50.129	0.0535705	0.200987		50.129	0.178114	0.195703		50.129	0.121685	0.840576		50.129	0.0382362	0.153492
	50.5279	0.0541669	0.195121		50.5279	0.144366	0.164482		50.5279	0.0676969	0.95791		50.5279	0.0335984	0.174122		50.5279	0.0474151	0.20908		50.5279	0.175488	0.197962		50.5279	0.17407	0.835885		50.5279	0.0833386	0.146642
	50.9267	0.0324798	0.205076		50.9267	0.126062	0.172571		50.9267	0.0925243	0.966774		50.9267	0.011132	0.155171		50.9267	0.0470087	0.217057		50.9267	0.157244	0.200748		50.9267	0.148614	0.824601		50.9267	0	0.14043
	51.3256	0.0504698	0.213894		51.3256	0.130871	0.180788		51.3256	0.0718264	0.979794		51.3256	0	0.138279		51.3256	0.0832465	0.22642		51.3256	0.173712	0.203449		51.3256	0.136079	0.810405		51.3256	0.0530222	0.136311
	51.7244	0.0508389	0.223918		51.7244	0.133754	0.19054		51.7244	0.0936305	0.98886		51.7244	0.0195511	0.122305		51.7244	0.0581904	0.236781		51.7244	0.166075	0.205578		51.7244	0.216157	0.80187		51.7244	0.0657878	0.130607
	52.1233	0.0586398	0.233486		52.1233	0.127656	0.201052		52.1233	0.0638043	0.996018		52.1233	0.0225577	0.107977		52.1233	0.0467087	0.247343		52.1233	0.195946	0.209348		52.1233	0.189489	0.788759		52.1233	0.0597943	0.128343
	52.5221	0.0420391	0.2438		52.5221	0.118571	0.211567		52.5221	0.0416269	0.997644		52.5221	0.0158194	0.0977724		52.5221	0.0715501	0.258438		52.5221	0.167658	0.213726		52.5221	0.17899	0.773344		52.5221	0.0543698	0.125808
	52.921	0.0605535	0.254323		52.921	0.112725	0.224337		52.921	0.081516	1		52.921	0.0278153	0.0875317		52.921	0.036366	0.270088		52.921	0.15668	0.217569		52.921	0.137395	0.757278		52.921	0.0835088	0.122251
	53.3198	0.0552856	0.264672		53.3198	0.127269	0.238512		53.3198	0.060939	0.996756		53.3198	0.0267405	0.0775747		53.3198	0.0914743	0.281989		53.3198	0.126306	0.222178		53.3198	0.169645	0.741741		53.3198	0.0517464	0.117142
	53.7187	0.0654346	0.275194		53.7187	0.133782	0.252523		53.7187	0.0227164	0.992846		53.7187	0.0264386	0.0710494		53.7187	0.0724067	0.29503		53.7187	0.141932	0.227581		53.7187	0.126698	0.724745		53.7187	0.0542999	0.116502
	54.1175	0.0461227	0.285252		54.1175	0.114548	0.266997		54.1175	0.0785019	0.985395		54.1175	0.0185205	0.0657141		54.1175	0.0707325	0.306683		54.1175	0.211936	0.232828		54.1175	0.136816	0.704451		54.1175	0.0537822	0.114668
	54.5164	0.0493674	0.295694		54.5164	0.10742	0.282543		54.5164	0.00112228	0.966036		54.5164	0.0298361	0.0611729		54.5164	0.0725473	0.319872		54.5164	0.173812	0.238652		54.5164	0.1085	0.68644		54.5164	0.0355111	0.112009
	54.9153	0.0549787	0.306045		54.9153	0.110976	0.298575		54.9153	0.0602671	0.945132		54.9153	0.0224349	0.057146		54.9153	0.0775974	0.333393		54.9153	0.163385	0.245754		54.9153	0.119909	0.671675		54.9153	0.0398203	0.112591
	55.3141	0.068598	0.315605		55.3141	0.111795	0.313987		55.3141	0.0152659	0.928782		55.3141	0.050113	0.0523702		55.3141	0.0741681	0.347328		55.3141	0.162763	0.253914		55.3141	0.119819	0.655347		55.3141	0.0608084	0.108838
	55.713	0.0814732	0.325989		55.713	0.0934751	0.330962		55.713	0.0603718	0.910805		55.713	0.0241095	0.0495811		55.713	0.0561932	0.359764		55.713	0.167263	0.262261		55.713	0.12529	0.639825		55.713	0.0538381	0.10651
	56.1118	0.075281	0.336023		56.1118	0.0638245	0.34512		56.1118	0.0395485	0.888342		56.1118	0.0386378	0.0461735		56.1118	0.073784	0.372729		56.1118	0.116935	0.270801		56.1118	0.116978	0.623819		56.1118	0.0499518	0.103896
	56.5107	0.0740917	0.345967		56.5107	0.0771722	0.360855		56.5107	0.0376216	0.864547		56.5107	0.027141	0.0435298		56.5107	0.0894178	0.387389		56.5107	0.134181	0.281345		56.5107	0.159447	0.611109		56.5107	0.0653307	0.104441
	56.9095	0.083364	0.356916		56.9095	0.0831274	0.376165		56.9095	0.0536862	0.841511		56.9095	0.0526844	0.0420948		56.9095	0.0926352	0.399621		56.9095	0.173967	0.292611		56.9095	0.148314	0.59809		56.9095	0.0699729	0.103177
	57.3084	0.082602	0.368336		57.3084	0.0641648	0.392763		57.3084	0.0599248	0.811765		57.3084	0.0569188	0.0400009		57.3084	0.071148	0.414195		57.3084	0.120019	0.305639		57.3084	0.0670222	0.587383		57.3084	0.0429401	0.102631
	57.7072	0.0937745	0.380064		57.7072	0.0927423	0.408633		57.7072	0.02818	0.777587		57.7072	0.0417283	0.0397848		57.7072	0.11579	0.428222		57.7072	0.157641	0.320582		57.7072	0.130436	0.576249		57.7072	0.0649633	0.101634
	58.1061	0.0670369	0.393273		58.1061	0.0641098	0.425422		58.1061	0.0274246	0.744121		58.1061	0.0572688	0.0385106		58.1061	0.136869	0.440974		58.1061	0.111475	0.335568		58.1061	0.131333	0.566566		58.1061	0.0858413	0.0981243
	58.5049	0.100649	0.406462		58.5049	0.0892333	0.441322		58.5049	0.0476583	0.709734		58.5049	0.0658331	0.0362701		58.5049	0.129512	0.455791		58.5049	0.139464	0.354334		58.5049	0.126155	0.557417		58.5049	0.0698995	0.0997577
	58.9038	0.115845	0.421468		58.9038	0.0735115	0.4596		58.9038	0.0515496	0.677402		58.9038	0.0702882	0.0351264		58.9038	0.124683	0.469739		58.9038	0.165798	0.371852		58.9038	0.125394	0.547384		58.9038	0.0394961	0.0975276
	59.3027	0.101301	0.437689		59.3027	0.066277	0.475647		59.3027	0.0189373	0.644939		59.3027	0.0703163	0.0351747		59.3027	0.134958	0.483571		59.3027	0.101999	0.39216		59.3027	0.102106	0.53786		59.3027	0.0915069	0.0951579
	59.7015	0.12227	0.456286		59.7015	0.0477686	0.494719		59.7015	0.0431084	0.612422		59.7015	0.0495653	0.0351398		59.7015	0.174868	0.497507		59.7015	0.132633	0.411282		59.7015	0.091747	0.528087		59.7015	0.0648632	0.0952912
	60.1004	0.141595	0.477061		60.1004	0.0376671	0.511916		60.1004	0.0166691	0.581097		60.1004	0.0449328	0.0330616		60.1004	0.152569	0.51324		60.1004	0.129888	0.4318		60.1004	0.146853	0.514649		60.1004	0.0186773	0.092496
	60.4992	0.154707	0.501857		60.4992	0.0152448	0.528137		60.4992	0.0195527	0.549277		60.4992	0.0633421	0.0324756		60.4992	0.146276	0.528724		60.4992	0.12378	0.45185		60.4992	0.0934824	0.50063		60.4992	0.0856396	0.0917609
	60.8981	0.216732	0.530754		60.8981	0.0593231	0.540587		60.8981	0.0568972	0.516803		60.8981	0.0612841	0.0317922		60.8981	0.162876	0.547137		60.8981	0.0814826	0.471492		60.8981	0.151142	0.486346		60.8981	0.0603661	0.0907185
	61.2969	0.255555	0.56203		61.2969	0.0459448	0.555138		61.2969	0.0181008	0.485423		61.2969	0.0751047	0.0308555		61.2969	0.15909	0.566094		61.2969	0.0857597	0.491481		61.2969	0.140623	0.472118		61.2969	0.0697761	0.0891362
	61.6958	0.312216	0.597563		61.6958	0.0409257	0.574915		61.6958	0.0307878	0.452646		61.6958	0.0963986	0.0306219		61.6958	0.171737	0.583936		61.6958	0.169991	0.513942		61.6958	0.065159	0.453481		61.6958	0.0757372	0.0878304
	62.0946	0.385493	0.637599		62.0946	0.0328909	0.594688		62.0946	0.0139306	0.423494		62.0946	0.0653554	0.0299646		62.0946	0.15505	0.603968		62.0946	0.0531024	0.538799		62.0946	0.109238	0.436554		62.0946	0.0417932	0.0848316
	62.4935	0.483317	0.677818		62.4935	0.0518726	0.617035		62.4935	0.0308187	0.392504		62.4935	0.0868629	0.0297615		62.4935	0.197605	0.622416		62.4935	0.102934	0.566587		62.4935	0.116262	0.418341		62.4935	0.0331861	0.0846171
	62.8923	0.548097	0.720381		62.8923	0.0147208	0.643484		62.8923	0.0010268	0.365198		62.8923	0.0757497	0.0291731		62.8923	0.199792	0.639953		62.8923	0.0851098	0.598779		62.8923	0.0823627	0.398295		62.8923	0.0339583	0.0840812
	63.2912	0.662765	0.763276		63.2912	0.0259213	0.669888		63.2912	0.0271369	0.336648		63.2912	0.0868788	0.0282529		63.2912	0.203904	0.659595		63.2912	0.0773462	0.634388		63.2912	0.101363	0.379324		63.2912	0.115226	0.0819226
	63.69	0.744583	0.805421		63.69	0.024293	0.697155		63.69	0.0257647	0.310344		63.69	0.0945373	0.0278088		63.69	0.234598	0.677452		63.69	0.0661008	0.674231		63.69	0.0968307	0.36312		63.69	0.0582219	0.0814031
	64.0889	0.828559	0.852589		64.0889	0.0385015	0.724378		64.0889	0.0257993	0.288097		64.0889	0.126367	0.0273539		64.0889	0.228902	0.691398		64.0889	0.0923455	0.711675		64.0889	0.109095	0.342616		64.0889	0.0862236	0.0778417
	64.4878	0.92994	0.898635		64.4878	0.0284577	0.743259		64.4878	0.00646296	0.266527		64.4878	0.13289	0.0255765		64.4878	0.194589	0.701641		64.4878	0.0886083	0.74682		64.4878	0.0763506	0.325462		64.4878	0.0658512	0.0783696
	64.8866	0.965281	0.942523		64.8866	0.0126812	0.761155		64.8866	0.00980445	0.245558		64.8866	0.162058	0.0268818		64.8866	0.226464	0.71757		64.8866	0.0678312	0.78079		64.8866	0.0849299	0.30747		64.8866	0.0526221	0.0764698
	65.2855	0.983997	0.972615		65.2855	0.0429033	0.778627		65.2855	0.0425256	0.229475		65.2855	0.2	0.0243755		65.2855	0.222092	0.73377		65.2855	0.0727488	0.808393		65.2855	0.0706767	0.29264		65.2855	0.078289	0.0754097
	65.6843	0.999771	0.993379		65.6843	0.0268838	0.796609		65.6843	0.0612046	0.212102		65.6843	0.26937	0.024007		65.6843	0.245177	0.754159		65.6843	0.0644233	0.831736		65.6843	0.0644442	0.277932		65.6843	0.0403984	0.0753672
	66.0832	1	1		66.0832	0	0.816433		66.0832	0	0.198664		66.0832	0.3493	0.0245554		66.0832	0.268862	0.76974		66.0832	0.0546354	0.855707		66.0832	0.0506843	0.264983		66.0832	0.0364583	0.0734715
	66.482	0.972239	0.998951		66.482	0.0267985	0.835054		66.482	0.0475009	0.18692		66.482	0.447986	0.0231418		66.482	0.304014	0.787941		66.482	0.0711481	0.881289		66.482	0.10895	0.254554		66.482	0.0365866	0.0692798
	66.8809	0.9343	0.986402		66.8809	0.0294898	0.85191		66.8809	0.0640788	0.175661		66.8809	0.561607	0.0228857		66.8809	0.314579	0.808358		66.8809	0.0631395	0.90692		66.8809	0.0878239	0.243914		66.8809	0.0701543	0.0711364
	67.2797	0.938707	0.97504		67.2797	0.00805712	0.868448		67.2797	0.0499898	0.165509		67.2797	0.634085	0.0197541		67.2797	0.291181	0.829234		67.2797	0.0635694	0.929647		67.2797	0.073349	0.232274		67.2797	0.0282363	0.0670633
	67.6786	0.913421	0.968803		67.6786	0.0362505	0.880992		67.6786	0.032472	0.156936		67.6786	0.778843	0.0203696		67.6786	0.342518	0.850045		67.6786	0.032931	0.948016		67.6786	0.108595	0.225037		67.6786	0.0394492	0.0663371
	68.0774	0.90084	0.964597		68.0774	0.00288771	0.891481		68.0774	0.0704879	0.146979		68.0774	0.896481	0.0197		68.0774	0.357122	0.867608		68.0774	0.083914	0.961813		68.0774	0.0534188	0.215761		68.0774	0.0131829	0.0646223
	68.4763	0.876642	0.959028		68.4763	0.0124259	0.899234		68.4763	0.0910354	0.13603		68.4763	0.96472	0.0178687		68.4763	0.348566	0.886515		68.4763	0.0285122	0.972856		68.4763	0.0751947	0.205525		68.4763	0.0416921	0.0637292
	68.8752	0.867837	0.952424		68.8752	0.047005	0.906822		68.8752	0.0468382	0.126907		68.8752	0.993067	0.0192377		68.8752	0.365395	0.904234		68.8752	0.0395225	0.982139		68.8752	0.0436036	0.197706		68.8752	0.0529362	0.0639775
	69.274	0.845972	0.944671		69.274	0.0155083	0.915864		69.274	0.109717	0.115925		69.274	1	0.0180171		69.274	0.400034	0.91923		69.274	0.00436549	0.988829		69.274	0.0828749	0.186017		69.274	0.0350898	0.0613296
	69.6729	0.838214	0.937406		69.6729	0.00488758	0.92548		69.6729	0.102978	0.105236		69.6729	0.999825	0.0173234		69.6729	0.413506	0.933462		69.6729	0.0547624	0.994294		69.6729	0.074428	0.175738		69.6729	0.0165341	0.059715
	70.0717	0.801231	0.929078		70.0717	0.0437784	0.937252		70.0717	0.100654	0.0948444		70.0717	0.960974	0.0168805		70.0717	0.479291	0.945613		70.0717	0.0590138	0.9971		70.0717	0.0883185	0.169016		70.0717	0.0311421	0.0574412
	70.4706	0.795934	0.919149		70.4706	0.0372626	0.9487		70.4706	0.069334	0.0843818		70.4706	0.939013	0.0171279		70.4706	0.513694	0.956702		70.4706	0.0414787	1		70.4706	0.0533174	0.156808		70.4706	0.0306153	0.0580543
	70.8694	0.788529	0.909296		70.8694	0.0313632	0.959265		70.8694	0.116985	0.0756489		70.8694	0.922168	0.0154754		70.8694	0.603907	0.96781		70.8694	0.0424638	0.99907		70.8694	0.0585999	0.146192		70.8694	0.0388074	0.0554682
	71.2683	0.762113	0.898491		71.2683	0.0461126	0.970008		71.2683	0.107198	0.0687779		71.2683	0.898792	0.0152326		71.2683	0.674794	0.97705		71.2683	0.0548009	0.997457		71.2683	0.0704763	0.135424		71.2683	0.0609153	0.0537976
	71.6671	0.751114	0.884862		71.6671	0.0576307	0.979251		71.6671	0.134436	0.0594126		71.6671	0.857085	0.0147188		71.6671	0.714653	0.984909		71.6671	0.0298507	0.995743		71.6671	0.0598288	0.126464		71.6671	0.0962788	0.053244
	72.066	0.729547	0.87206		72.066	0.0711641	0.988657		72.066	0.101976	0.0543441		72.066	0.859358	0.0145227		72.066	0.842478	0.989206		72.066	0.064668	0.989786		72.066	0.0561422	0.117919		72.066	0.122482	0.0522663
	72.4648	0.705072	0.861399		72.4648	0.0977456	0.993096		72.4648	0.107711	0.0474649		72.4648	0.80604	0.0132169		72.4648	0.893418	0.996276		72.4648	0.00276573	0.985682		72.4648	0.0374305	0.110384		72.4648	0.0891986	0.0491725
	72.8637	0.692811	0.847847		72.8637	0.173464	0.997284		72.8637	0.144371	0.0429878		72.8637	0.78403	0.0147714		72.8637	0.917589	0.999472		72.8637	0.00834454	0.976112		72.8637	0.0237256	0.103843		72.8637	0.132719	0.0504415
	73.2626	0.670334	0.837366		73.2626	0.262781	1		73.2626	0.134293	0.0348173		73.2626	0.784768	0.0142298		73.2626	1	1		73.2626	0.00749372	0.965894		73.2626	0.0563375	0.0960935		73.2626	0.204974	0.0508017
	73.6614	0.66511	0.825003		73.6614	0.412897	0.99673		73.6614	0.147785	0.0307323		73.6614	0.742741	0.013161		73.6614	0.965573	0.992353		73.6614	0.014502	0.955244		73.6614	0.0689578	0.0912126		73.6614	0.295704	0.046598
	74.0603	0.663352	0.813868		74.0603	0.520834	0.990603		74.0603	0.204179	0.0290355		74.0603	0.763781	0.0126856		74.0603	0.928427	0.985325		74.0603	0.0609665	0.941597		74.0603	0.0275646	0.0856252		74.0603	0.386337	0.0453628
	74.4591	0.637299	0.802557		74.4591	0.648387	0.979824		74.4591	0.313411	0.0252396		74.4591	0.71098	0.0135965		74.4591	0.905622	0.972198		74.4591	0.0412624	0.927136		74.4591	0.0291687	0.0808323		74.4591	0.579359	0.0440285
	74.858	0.6222	0.79144		74.858	0.809533	0.965222		74.858	0.432419	0.0210604		74.858	0.697094	0.0129807		74.858	0.911396	0.956242		74.858	0.0175593	0.911737		74.858	0.0193263	0.0751043		74.858	0.777004	0.0383335
	75.2568	0.596546	0.780536		75.2568	0.930405	0.946347		75.2568	0.54075	0.0188866		75.2568	0.68367	0.0114725		75.2568	0.889714	0.940084		75.2568	0.0291189	0.895681		75.2568	0.00247629	0.0725018		75.2568	0.916756	0.0358706
	75.6557	0.609769	0.769118		75.6557	0.967541	0.9258		75.6557	0.679698	0.0162082		75.6557	0.68008	0.0118687		75.6557	0.870279	0.923613		75.6557	0.00766086	0.879052		75.6557	0.0186201	0.0698592		75.6557	0.963787	0.034795
	76.0545	0.584336	0.758509		76.0545	1	0.901978		76.0545	0.824713	0.0146204		76.0545	0.64657	0.0100036		76.0545	0.86878	0.907914		76.0545	0.00441311	0.864128		76.0545	0	0.0658919		76.0545	1	0.032489
	76.4534	0.565138	0.746367		76.4534	0.957111	0.877499		76.4534	0.920467	0.0117791		76.4534	0.634034	0.0097345		76.4534	0.837318	0.891414		76.4534	0.02979	0.846219		76.4534	0.0292485	0.064109		76.4534	0.902979	0.0314932
	76.8522	0.553307	0.735349		76.8522	0.939127	0.85195		76.8522	0.998552	0.0111587		76.8522	0.609806	0.0108069		76.8522	0.778843	0.874515		76.8522	0.0478861	0.830945		76.8522	0.00799601	0.0584848		76.8522	0.915434	0.028746
	77.2511	0.540294	0.723105		77.2511	0.914242	0.824687		77.2511	1	0.00937726		77.2511	0.583527	0.00973684		77.2511	0.798001	0.858888		77.2511	0	0.816156		77.2511	0.0626306	0.0556763		77.2511	0.894048	0.0272444
	77.6499	0.542123	0.711326		77.6499	0.889947	0.797479		77.6499	0.980889	0.00917015		77.6499	0.56963	0.0105507		77.6499	0.78615	0.840664		77.6499	0.0725939	0.802614		77.6499	0.048134	0.0539143		77.6499	0.868754	0.0235213
	78.0488	0.501343	0.700306		78.0488	0.838231	0.770417		78.0488	0.973648	0.00726208		78.0488	0.574838	0.00998304		78.0488	0.770275	0.8243		78.0488	0.0960443	0.789237		78.0488	0.119149	0.0502549		78.0488	0.85295	0.0245446
	78.4477	0.511179	0.686768		78.4477	0.825095	0.743683		78.4477	0.910717	0.0074354		78.4477	0.550897	0.00897758		78.4477	0.741784	0.806957		78.4477	0.0541495	0.775898		78.4477	0.0393316	0.048665		78.4477	0.82024	0.0222706
	78.8465	0.503004	0.673232		78.8465	0.847288	0.716282		78.8465	0.903844	0.00493174		78.8465	0.511132	0.00905975		78.8465	0.743269	0.7896		78.8465	0.0416918	0.764118		78.8465	0.0336773	0.0453059		78.8465	0.805702	0.0217976
	79.2454	0.493623	0.663101		79.2454	0.778945	0.690599		79.2454	0.828216	0.00510392		79.2454	0.528523	0.00781785		79.2454	0.720844	0.772657		79.2454	0.0709382	0.753294		79.2454	0.103854	0.042465		79.2454	0.786484	0.0196421
	79.6442	0.470839	0.650772		79.6442	0.769204	0.66381		79.6442	0.874008	0.00489113		79.6442	0.49428	0.00825554		79.6442	0.694237	0.754934		79.6442	0.113303	0.739209		79.6442	0.105931	0.0405438		79.6442	0.728485	0.0181223
	80.0431	0.473668	0.637954		80.0431	0.73882	0.639291		80.0431	0.86329	0.00420709		80.0431	0.474004	0.00824276		80.0431	0.697902	0.737386		80.0431	0.199277	0.723976		80.0431	0.13755	0.0374614		80.0431	0.755975	0.0172012
	80.4419	0.45154	0.625473		80.4419	0.70835	0.613231		80.4419	0.839961	0.00347988		80.4419	0.468169	0.00725776		80.4419	0.667878	0.72012		80.4419	0.273518	0.707751		80.4419	0.247088	0.0347436		80.4419	0.683422	0.0163666
	80.8408	0.459898	0.614355		80.8408	0.681616	0.587641		80.8408	0.804293	0.00411074		80.8408	0.464911	0.00667493		80.8408	0.657802	0.702159		80.8408	0.433162	0.69245		80.8408	0.308097	0.032768		80.8408	0.660481	0.0167543
	81.2396	0.459162	0.602878		81.2396	0.688394	0.563563		81.2396	0.750842	0.00335413		81.2396	0.423023	0.00650574		81.2396	0.652577	0.684877		81.2396	0.661651	0.674468		81.2396	0.501786	0.0294212		81.2396	0.709454	0.0139273
	81.6385	0.402934	0.591468		81.6385	0.660923	0.538554		81.6385	0.723316	0.00274685		81.6385	0.4215	0.00629535		81.6385	0.606725	0.666931		81.6385	0.805903	0.654759		81.6385	0.667522	0.0271293		81.6385	0.662599	0.013657
	82.0373	0.407662	0.577873		82.0373	0.663353	0.515122		82.0373	0.726262	0.0013556		82.0373	0.414713	0.00592781		82.0373	0.627362	0.649714		82.0373	0.90568	0.63025		82.0373	0.912378	0.0247657		82.0373	0.664304	0.0137827
	82.4362	0.385731	0.567257		82.4362	0.641364	0.491763		82.4362	0.707978	0.00397538		82.4362	0.409436	0.00549014		82.4362	0.593859	0.631876		82.4362	1	0.60484		82.4362	1	0.0260907		82.4362	0.621416	0.0128929
	82.8351	0.357851	0.554849		82.8351	0.593426	0.46767		82.8351	0.70767	0.00198319		82.8351	0.378489	0.00483001		82.8351	0.592501	0.614396		82.8351	0.956306	0.577645		82.8351	0.988642	0.0245269		82.8351	0.59168	0.01169
	83.2339	0.350123	0.543154		83.2339	0.557244	0.445445		83.2339	0.732292	0.00301637		83.2339	0.379278	0.00512843		83.2339	0.596111	0.596244		83.2339	0.93606	0.549571		83.2339	0.896331	0.022783		83.2339	0.633766	0.011363
	83.6328	0.354755	0.532731		83.6328	0.553718	0.422869		83.6328	0.657491	0.00225337		83.6328	0.37224	0.00543557		83.6328	0.580228	0.578353		83.6328	0.943117	0.522949		83.6328	0.855339	0.0228865		83.6328	0.570623	0.0114765
	84.0316	0.360701	0.520802		84.0316	0.543656	0.400568		84.0316	0.645907	0.00207462		84.0316	0.356022	0.00360442		84.0316	0.587753	0.560985		84.0316	0.878883	0.495799		84.0316	0.897987	0.0231296		84.0316	0.518603	0.0112844
	84.4305	0.354329	0.507565		84.4305	0.524239	0.378685		84.4305	0.59396	0.00319454		84.4305	0.320367	0.00487491		84.4305	0.552755	0.542802		84.4305	0.83862	0.468862		84.4305	0.834142	0.0200777		84.4305	0.522125	0.00966522
	84.8293	0.326754	0.495807		84.8293	0.51065	0.356983		84.8293	0.589045	0.00188488		84.8293	0.307086	0.00495761		84.8293	0.550837	0.524611		84.8293	0.807916	0.443719		84.8293	0.843106	0.0212836		84.8293	0.49904	0.00835831
	85.2282	0.297541	0.48348		85.2282	0.509108	0.336891		85.2282	0.610457	0.00151135		85.2282	0.333695	0.00340725		85.2282	0.528459	0.505769		85.2282	0.77503	0.417824		85.2282	0.828262	0.018249		85.2282	0.534601	0.00813251
	85.627	0.30452	0.471334		85.627	0.478796	0.317427		85.627	0.566128	0.00120202		85.627	0.317729	0.00394065		85.627	0.516789	0.487134		85.627	0.794029	0.394243		85.627	0.784165	0.0179168		85.627	0.520241	0.00819901
	86.0259	0.33887	0.458732		86.0259	0.452128	0.297421		86.0259	0.55159	0.00171282		86.0259	0.283386	0.00357328		86.0259	0.496783	0.468484		86.0259	0.749146	0.36923		86.0259	0.758269	0.0157381		86.0259	0.451064	0.00637066
	86.4247	0.29877	0.446245		86.4247	0.458712	0.278062		86.4247	0.527692	0.00152267		86.4247	0.302786	0.00368856		86.4247	0.501145	0.450161		86.4247	0.735958	0.345005		86.4247	0.725527	0.0160973		86.4247	0.472114	0.00725778
	86.8236	0.283225	0.433579		86.8236	0.460036	0.259511		86.8236	0.511345	0.000885973		86.8236	0.254426	0.00239194		86.8236	0.47683	0.43086		86.8236	0.71599	0.322289		86.8236	0.705451	0.016142		86.8236	0.475938	0.00696737
	87.2224	0.282351	0.420751		87.2224	0.405687	0.241386		87.2224	0.527339	0.00142144		87.2224	0.277067	0.00403149		87.2224	0.463265	0.412696		87.2224	0.695653	0.300514		87.2224	0.685162	0.0158333		87.2224	0.428761	0.00694175
	87.6213	0.279602	0.407265		87.6213	0.369731	0.223939		87.6213	0.497096	0.00159758		87.6213	0.270819	0.00369538		87.6213	0.475239	0.392695		87.6213	0.687004	0.278529		87.6213	0.682975	0.0146377		87.6213	0.409867	0.00565873
	88.0201	0.252705	0.394764		88.0201	0.352032	0.206788		88.0201	0.462937	0.00104296		88.0201	0.268258	0.00281789		88.0201	0.448105	0.373826		88.0201	0.670285	0.257415		88.0201	0.65949	0.0134751		88.0201	0.427257	0.00618763
	88.419	0.259291	0.380729		88.419	0.357346	0.19014		88.419	0.462882	0.00113447		88.419	0.25324	0.00163811		88.419	0.463937	0.353724		88.419	0.625915	0.237359		88.419	0.649482	0.0132252		88.419	0.384562	0.00454583
	88.8179	0.228114	0.368035		88.8179	0.339183	0.174615		88.8179	0.4341	0.00221646		88.8179	0.249407	0.00267053		88.8179	0.453483	0.334165		88.8179	0.597859	0.217552		88.8179	0.655868	0.0121489		88.8179	0.370344	0.00491693
	89.2167	0.219611	0.354346		89.2167	0.317104	0.159473		89.2167	0.471893	0.000784596		89.2167	0.235891	0.0014905		89.2167	0.439894	0.313857		89.2167	0.604192	0.198338		89.2167	0.64144	0.0117981		89.2167	0.400967	0.00489149
	89.6156	0.233777	0.339809		89.6156	0.329267	0.144437		89.6156	0.471829	0.00226049		89.6156	0.225864	0.00202752		89.6156	0.429477	0.294264		89.6156	0.592593	0.180613		89.6156	0.642329	0.010808		89.6156	0.321952	0.00267167
	90.0144	0.184303	0.325619		90.0144	0.288275	0.13113		90.0144	0.412404	0.000898812		90.0144	0.219214	0.00189791		90.0144	0.389496	0.273734		90.0144	0.578644	0.162669		90.0144	0.591559	0.0112181		90.0144	0.317358	0.00416384
	90.4133	0.209546	0.311163		90.4133	0.288914	0.116797		90.4133	0.393882	0.000856464		90.4133	0.22217	0.00172875		90.4133	0.391168	0.253062		90.4133	0.556324	0.146021		90.4133	0.532205	0.00827606		90.4133	0.311848	0.00345547
	90.8121	0.197046	0.296166		90.8121	0.241733	0.104078		90.8121	0.395924	0.000325633		90.8121	0.211876	0.000565876		90.8121	0.385763	0.232575		90.8121	0.517356	0.129218		90.8121	0.572888	0.00772172		90.8121	0.325339	0.00242905
	91.211	0.184096	0.280953		91.211	0.229915	0.0913878		91.211	0.394843	0.000355901		91.211	0.182653	9.49618e-05		91.211	0.374777	0.210916		91.211	0.50675	0.114042		91.211	0.504093	0.00742798		91.211	0.296032	0.00275263
	91.6098	0.169142	0.264853		91.6098	0.237375	0.0790372		91.6098	0.391528	0.000506815		91.6098	0.198984	0.000872131		91.6098	0.373851	0.189528		91.6098	0.50953	0.0984203		91.6098	0.546532	0.00431641		91.6098	0.326574	0.00198467
	92.0087	0.175956	0.248362		92.0087	0.214508	0.0677904		92.0087	0.353945	0.00155637		92.0087	0.18562	0.00134768		92.0087	0.347737	0.167392		92.0087	0.465558	0.084343		92.0087	0.473657	0.00514463		92.0087	0.291365	0.00261729
	92.4075	0.156332	0.231216		92.4075	0.213499	0.056257		92.4075	0.353906	0.00152046		92.4075	0.165758	0		92.4075	0.364611	0.14545		92.4075	0.451618	0.0696939		92.4075	0.475904	0.00258633		92.4075	0.286353	0.00262765
	92.8064	0.162559	0.213047		92.8064	0.201685	0.0454873		92.8064	0.373281	0		92.8064	0.147407	0.00066936		92.8064	0.323561	0.122718		92.8064	0.425979	0.0567577		92.8064	0.477784	0.00206822		92.8064	0.279147	0.00215429
	93.2053	0.150855	0.194043		93.2053	0.20211	0.0357082		93.2053	0.330606	0.000390189		93.2053	0.151197	0.000464242		93.2053	0.339905	0.0982817		93.2053	0.379179	0.0435924		93.2053	0.417029	0.00330926		93.2053	0.279594	0.00327312
	93.6041	0.114879	0.173803		93.6041	0.167233	0.026105		93.6041	0.326746	0.000543469		93.6041	0.113586	0.000199192		93.6041	0.314097	0.0745654		93.6041	0.387992	0.0320683		93.6041	0.447558	0.00140806		93.6041	0.24747	0.00196498
	94.003	0.140578	0.152587		94.003	0.108032	0.0167848		94.003	0.331178	0.000688487		94.003	0.129932	0.000247942		94.003	0.302214	0.0500422		94.003	0.401266	0.0208118		94.003	0.460619	0.00177734		94.003	0.230326	0.00262104
	94.4018	0.133167	0.129541		94.4018	0.134725	0.00823746		94.4018	0.297696	0.00131656		94.4018	0.108065	0.000594797		94.4018	0.285106	0.0244784		94.4018	0.345643	0.00977926		94.4018	0.386481	0.000158444		94.4018	0.221646	0.000375432
	94.8007	0.117227	0.105306		94.8007	0.128395	0		94.8007	0.313964	0.000498399		94.8007	0.136638	0.000595866		94.8007	0.280179	0		94.8007	0.340586	0		94.8007	0.391637	0		94.8007	0.227477	0

## Sheet: Figure 4c-e
Figure 4c	Q39K	A151V	A450T	M457Q	D546G	G548E	S585R	T588R	T593A	K447R	A492S	D499E	Y533F	AAVv66	AAV2	Mock
	120.129	268.861	148.065	60.9467	81.4852	47.8232	589.851	55.2758	22.9237	219.244	33.7586	5.63543	232.088	160.518	120.209	9.7378e-05
	110.074	380.812	168.307	59.9651	67.8888	56.6172	652.578	74.6467	37.7724	197.633	41.6075	4.67362	544.26	173.75	59.4732	0.00013046
	113.478	277.801	107.397	53.4677	73.6887	40.0711	373.44	62.6135	39.1654	161.965	46.4178	3.96106	358.785	164.654	53.7618	9.9808e-05
	87.808	70.0294	86.1102	73.3244	5.75021	58.5231	161.757		47.7003	563.928	17.4109	3.93216	190.99	242.042	127.778	0.00012615
	52.81	158.74	132.959	47.8468	8.87219	50.971	197.013		22.3538	603.418	33.4334	5.74301	207.276	280.666	154.669	0.0001365
	68.6135	122.933	56.765	55.9379	7.01802	64.4825	211.306		45.6205	368.264	23.3011	4.15233	213.118	235.85	91.6158	0.00015916
	17.1981	206.678	98.1841	52.0948	31.0192	154.087	227.102	138.667	46.1912	276.757	18.0596	5.25098	252.35	234.459	116.354	0.00011596
	15.1596	333.815	146.007	89.5119	35.2447	48.1139	347.794	197.093	50.1278	232.465	47.6526	5.84521	275.057	317.915	84.0819	0.00014242
	13.3964	219.692	94.2622	64.4109	41.426	104.998	254.338	102.983	17.6322	210.557	18.5839	4.5489	214.526	220.788	92.0574	0.00011259
Figure 4d	Q39K	A151V	K447R	A450T	M457Q	A492S	D499E	Y533F	D546F	G548E	S585R	T588R	T593A	S585R/T588R		AAVv66	AAV2
	76.268	76.667	75.869	75.471	76.268	75.072	69.891	75.471	77.065	75.869	71.486	74.275	77.065	69.493		75.288	65.724
	76.268	75.869	75.869	75.072	76.268	75.072	69.094	75.471	77.065	76.268	71.486	74.275	77.065	70.29		74.89	65.724
	75.869	76.667	75.471	75.072	76.268	74.674	69.094	75.471	77.065	75.869	71.486	74.275	77.065	69.891		75.687	66.1
Figure 4e	AAV2	AAVv66	Q39K	A151V	K447R	A450T	M457Q	A492S	D499E	Y533F	D546F	G548E	S585R	T588R	T593A	S585R/T588R
	72.065	78.447	76.852	78.049	80.442	79.245	78.049	76.852	70.071	78.449	78.049	77.658	72.863	78.049	79.245	72.863
	71.667	78.447	78.049	78.447	78.447	78.846	77.65	76.852	70.071	78.019	78.049	78.049	73.262	76.852	78.846	72.065
	71.268	78.846	78.049	78.447	79.644	78.846	78.447	77.251	72.465	76.453	78.049	78.049	72.465	77.65	79.644	72.464

## Sheet: Figure 7
Figure 7c	AAVv66	AAV2	AAVv66-Q39K	AAVv66-A450T	AAVv66-D499E	AAVv66-G548E	AAVv66-S585R	AAVv66-T588R
	-9.84	-2.31	-9.9	-11.5	-9.8	-12.4	-6	-7.6
	-10.5	-3.65	-9.6	-11.2	-11.6	-11.3	-6.3	-8.5
	-10.2	-3.68	-8.2	-10.5	-11.1	-12.9	-8.3	-7.1

## Sheet: Figure S2
Figure S2		AAVv66			84			125			AAV2			AAV8			AAV3B
	Media	701458	1004276	1003333	285161	230508	160915	726939	977322	283052		53235.8	52904.9	2176167	1648367	1816980	138010	369035	191792
	Cell lysate	319412	320534	151055	198913	198498	165223	242382	100419	126525	101727	130672	74117.8	538211	317521	299759	454057	459967	558326
	Combined	503052	644354	557671	184082	198455	261572	451338	449102	303894	130478	241536	83995.6	556678	573858	795252	226681	456956	289586

## Sheet: Figure S3
Figure S3		AAV2			AAVv66
	0	1.43179	0.942766	0.625442	1.39734	1.23404	0.368616
	1.25	0.309828	0.614824	0.279259	1.08626	1.30117	0.0382561
	2.5	0.195714	0.143932	0.190136	1.00601	1.06625	0.186087
	3.75	0.268358	0.00877374	0.201703	0.892204	0.583802	1.00862
	5	0.0288751	0.0744121	0.0502181	1.30393	1.32573	0.722453

## Sheet: Figure S4
Figure S4	AAVv66			AAV2			AAV3b
	4286.5	2891	4628	303074	178472	288035	28785.5	34783.5	38523.5

## Sheet: Figure S5
Figure S5b	AAV2			AAVv66
	1250000	1810000	2060000	2370000	909000	462000
Figure S5c	AAVv66			AAV2
	30.62	40.72	63.44	101.91	127.98	70.11
Figure S5d	AAVv66			AAV2
	5	14.81	3.05	120	56.01	123.99

## Sheet: Figure S6
Figure 6b	AAV2	AAVv66
	889000	6320000
	1220000	6830000
	1790000	11100000
Figure 6c	AAV2	AAVv66
	298000000	319992000
	261000000	313000000
	179000000	696000000
Figure 6d	AAV2	AAVv66
	1355.39	710.323
	191.304	394.82
	653.081	2070.38

[truncated: 3 more sheets: Figure S7, Figure S8, Figure S9]
